# Supplementary material for: Colonizing Bacteria Aggravate Inflammation, Cytotoxicity and Immune Defense During Influenza A Virus Infection
Source: Int J Mol Sci. 2025 Jun 3;26(11):5364. doi: 10.3390/ijms26115364 (PMC12154513; doi:10.3390/ijms26115364)
Supplement: Supplementary file 1 [file ijms-26-05364-s001.zip]

Archive with 1 entries (1 files):
- ijms-3644799-supplementary.pdf
